# Supplementary material for: Transcriptome Dynamics Provide Insight into the Mechanisms Underlying Cucumber Stomatal Movement Regulated by Blue Light (BL) and Drought Stress
Source: Int J Mol Sci. 2026 Apr 22;27(9):3717. doi: 10.3390/ijms27093717 (PMC13163241; doi:10.3390/ijms27093717)
Supplement: Supplementary file 1 [file ijms-27-03717-s001.zip]

Archive with 1 entries (1 files):
- ijms-4240677-supplementary.pdf
